# Supplementary material for: Empowering Naringin’s Anti-Inflammatory Effects through Nanoencapsulation
Source: Int J Mol Sci. 2024 Apr 9;25(8):4152. doi: 10.3390/ijms25084152 (PMC11050564; doi:10.3390/ijms25084152)
Supplement: Supplementary file 1 [file ijms-25-04152-s001.zip]

Archive with 1 entries (1 files):
- ijms-2905200-supplementary.pdf
